# Supplementary material for: Identification of Survival and Therapeutic Response-Related Ferroptosis Regulators in Bladder Cancer through Data Mining and Experimental Validation
Source: Cancers (Basel). 2021 Dec 2;13(23):6069. doi: 10.3390/cancers13236069 (PMC8656535; doi:10.3390/cancers13236069)
Supplement: Supplementary file 1 [file cancers-13-06069-s001.zip]

Archive with 1 entries (1 files):
- cancers-1457240-supplementary.pdf
